# Supplementary material for: Manipulating Microrobots Using Balanced Magnetic and Buoyancy Forces
Source: Micromachines (Basel). 2018 Jan 29;9(2):50. doi: 10.3390/mi9020050 (PMC6187713; doi:10.3390/mi9020050)
Supplement: Supplementary file 1 [file micromachines-09-00050-s001.zip]

Archive with 4 entries (3 files):
- Supplementary_Manipulating Microrobots using Balanced Magnetic and Buoyancy Forces/
- Supplementary_Manipulating Microrobots using Balanced Magnetic and Buoyancy Forces/Gripping.mp4
- Supplementary_Manipulating Microrobots using Balanced Magnetic and Buoyancy Forces/Microparticle manipulations.wmv
- Supplementary_Manipulating Microrobots using Balanced Magnetic and Buoyancy Forces/Release.mp4
